# Supplementary material for: Calcium sulfide nanoparticles as sustained H2S donors with neuroprotective potential in ischemic stroke
Source: Front Immunol. 2026 Apr 17;17:1746066. doi: 10.3389/fimmu.2026.1746066 (PMC13132741; doi:10.3389/fimmu.2026.1746066)
Supplement: Supplementary file 2 [file DataSheet2.xlsx]

## Sheet: Sheet1
Normality test results for all datasets
Part 1: In vitro experiments
Dataset / Group	n	Normality test	Test statistic (W)	P-value	Normally distributed?	Statistical method applied
Relative cell viability (%)
0 μM	5	Shapiro-Wilk	0.9898	0.9886	Yes	Parametric (One-way ANOVA + Tukey)
100 μM	5	Shapiro-Wilk	0.9781	0.9416	Yes	Parametric (One-way ANOVA + Tukey)
200 μM	5	Shapiro-Wilk	0.9616	0.8322	Yes	Parametric (One-way ANOVA + Tukey)
400 μM	5	Shapiro-Wilk	0.9542	0.7744	Yes	Parametric (One-way ANOVA + Tukey)
800 μM	5	Shapiro-Wilk	0.9471	0.7166	Yes	Parametric (One-way ANOVA + Tukey)
1000 μM	5	Shapiro-Wilk	0.9636	0.847	Yes	Parametric (One-way ANOVA + Tukey)
Relative cell viability (%)
Control	5	Shapiro-Wilk	0.9754	0.9267	Yes	Parametric (One-way ANOVA + Tukey)
OGD/R	5	Shapiro-Wilk	0.9778	0.9402	Yes	Parametric (One-way ANOVA + Tukey)
OGD/R+CaS	5	Shapiro-Wilk	0.974	0.9179	Yes	Parametric (One-way ANOVA + Tukey)
ROS fluorescence intensity (A.U.)
Control	6	Shapiro-Wilk	0.96	0.8201	Yes	Parametric (One-way ANOVA + Tukey)
Control+CaS	6	Shapiro-Wilk	0.96	0.8201	Yes	Parametric (One-way ANOVA + Tukey)
OGD/R	6	Shapiro-Wilk	0.9751	0.925	Yes	Parametric (One-way ANOVA + Tukey)
OGD/R+CaS	6	Shapiro-Wilk	0.9818	0.96	Yes	Parametric (One-way ANOVA + Tukey)
TNF-α Expression Level
Control	6	Shapiro-Wilk	0.9422	0.6772	Yes	Parametric (One-way ANOVA + Tukey)
Control+CaS	6	Shapiro-Wilk	0.8914	0.3257	Yes	Parametric (One-way ANOVA + Tukey)
OGD/R	6	Shapiro-Wilk	0.8781	0.2606	Yes	Parametric (One-way ANOVA + Tukey)
OGD/R+CaS	6	Shapiro-Wilk	0.9371	0.636	Yes	Parametric (One-way ANOVA + Tukey)
IL-1β Expression Level
Control	6	Shapiro-Wilk	0.9419	0.6744	Yes	Parametric (One-way ANOVA + Tukey)
Control+CaS	6	Shapiro-Wilk	0.9256	0.5469	Yes	Parametric (One-way ANOVA + Tukey)
OGD/R	6	Shapiro-Wilk	0.9408	0.6653	Yes	Parametric (One-way ANOVA + Tukey)
OGD/R+CaS	6	Shapiro-Wilk	0.921	0.513	Yes	Parametric (One-way ANOVA + Tukey)
Total Apoptosis (%)
Control	5	Shapiro-Wilk	0.9736	0.8975	Yes	Parametric (One-way ANOVA + Tukey)
Control+CaS	5	Shapiro-Wilk	0.9591	0.802	Yes	Parametric (One-way ANOVA + Tukey)
OGD/R	5	Shapiro-Wilk	0.9271	0.5766	Yes	Parametric (One-way ANOVA + Tukey)
OGD/R+CaS	5	Shapiro-Wilk	0.929	0.5898	Yes	Parametric (One-way ANOVA + Tukey)
Part 2: In vivo experiments
Dataset / Group	n	Normality test	Test statistic (W)	P-value	Normally distributed?	Statistical method applied
H2S Concentration in the Infarct Area (μmol/g)
Sham	6	Shapiro-Wilk	0.9139	0.4625	Yes	Parametric (One-way ANOVA + Tukey)
Sham+CaS	6	Shapiro-Wilk	0.8917	0.327	Yes	Parametric (One-way ANOVA + Tukey)
dMCAO	6	Shapiro-Wilk	0.9846	0.9719	Yes	Parametric (One-way ANOVA + Tukey)
dMCAO+CaS	6	Shapiro-Wilk	0.9499	0.7396	Yes	Parametric (One-way ANOVA + Tukey)
Neurological scores
Sham	6	Shapiro-Wilk
Sham+CaS	6	Shapiro-Wilk
dMCAO	6	Shapiro-Wilk	0.5659	<0.0001	No	Non-parametric (Kruskal-Wallis + Dunn's)
dMCAO+CaS	6	Shapiro-Wilk	0.5659	<0.0001	No	Non-parametric (Kruskal-Wallis + Dunn's)
Infarct volume (%)
Sham	6	Shapiro-Wilk
Sham+CaS	6	Shapiro-Wilk
dMCAO	6	Shapiro-Wilk	0.9361	0.6282	Yes	Parametric (One-way ANOVA + Tukey)
dMCAO+CaS	6	Shapiro-Wilk	0.9479	0.7235	Yes	Parametric (One-way ANOVA + Tukey)
The number of intact neurons（/10000μm^2）
Sham	6	Shapiro-Wilk	0.8986	0.3657	Yes	Parametric (One-way ANOVA + Tukey)
Sham+CaS	6	Shapiro-Wilk	0.9317	0.5931	Yes	Parametric (One-way ANOVA + Tukey)
dMCAO	6	Shapiro-Wilk	0.8941	0.3403	Yes	Parametric (One-way ANOVA + Tukey)
dMCAO+CaS	6	Shapiro-Wilk	0.927	0.5573	Yes	Parametric (One-way ANOVA + Tukey)
ROS fluorescence intensity (A.U.)
Sham	6	Shapiro-Wilk	0.8817	0.2767	Yes	Parametric (One-way ANOVA + Tukey)
Sham+CaS	6	Shapiro-Wilk	0.9782	0.9423	Yes	Parametric (One-way ANOVA + Tukey)
dMCAO	6	Shapiro-Wilk	0.9331	0.6046	Yes	Parametric (One-way ANOVA + Tukey)
dMCAO+CaS	6	Shapiro-Wilk	0.9418	0.6737	Yes	Parametric (One-way ANOVA + Tukey)
Neun positive cells（/10000μm^2）
Sham	6	Shapiro-Wilk	0.9526	0.7612	Yes	Parametric (One-way ANOVA + Tukey)
Sham+CaS	6	Shapiro-Wilk	0.9591	0.8127	Yes	Parametric (One-way ANOVA + Tukey)
dMCAO	6	Shapiro-Wilk	0.9453	0.7022	Yes	Parametric (One-way ANOVA + Tukey)
dMCAO+CaS	6	Shapiro-Wilk	0.9629	0.8417	Yes	Parametric (One-way ANOVA + Tukey)
GFAP positive cells（/10000μm^2）
Sham	6	Shapiro-Wilk	0.9481	0.7251	Yes	Parametric (One-way ANOVA + Tukey)
Sham+CaS	6	Shapiro-Wilk	0.9385	0.6468	Yes	Parametric (One-way ANOVA + Tukey)
dMCAO	6	Shapiro-Wilk	0.9138	0.4616	Yes	Parametric (One-way ANOVA + Tukey)
dMCAO+CaS	6	Shapiro-Wilk	0.9425	0.6793	Yes	Parametric (One-way ANOVA + Tukey)
Iba-1 positive cells（/10000μm^2）
Sham	6	Shapiro-Wilk	0.9493	0.7349	Yes	Parametric (One-way ANOVA + Tukey)
Sham+CaS	6	Shapiro-Wilk	0.9116	0.4468	Yes	Parametric (One-way ANOVA + Tukey)
dMCAO	6	Shapiro-Wilk	0.9474	0.7188	Yes	Parametric (One-way ANOVA + Tukey)
dMCAO+CaS	6	Shapiro-Wilk	0.9757	0.9281	Yes	Parametric (One-way ANOVA + Tukey)
TUNEL positive cells (/10000μm^2)
Sham	6	Shapiro-Wilk	0.8216	0.0911	Yes	Parametric (One-way ANOVA + Tukey)
Sham+CaS	6	Shapiro-Wilk	0.8216	0.0911	Yes	Parametric (One-way ANOVA + Tukey)
dMCAO	6	Shapiro-Wilk	0.9819	0.9606	Yes	Parametric (One-way ANOVA + Tukey)
dMCAO+CaS	6	Shapiro-Wilk	0.958	0.8043	Yes	Parametric (One-way ANOVA + Tukey)
Bax Expression Level
Sham	6	Shapiro-Wilk	0.9389	0.6502	Yes	Parametric (One-way ANOVA + Tukey)
Sham+CaS	6	Shapiro-Wilk	0.9826	0.9635	Yes	Parametric (One-way ANOVA + Tukey)
dMCAO	6	Shapiro-Wilk	0.8827	0.2816	Yes	Parametric (One-way ANOVA + Tukey)
dMCAO+CaS	6	Shapiro-Wilk	0.8901	0.3185	Yes	Parametric (One-way ANOVA + Tukey)
Bcl-2 Expression Level
Sham	6	Shapiro-Wilk	0.9592	0.8137	Yes	Parametric (One-way ANOVA + Tukey)
Sham+CaS	6	Shapiro-Wilk	0.9598	0.8179	Yes	Parametric (One-way ANOVA + Tukey)
dMCAO	6	Shapiro-Wilk	0.9535	0.7683	Yes	Parametric (One-way ANOVA + Tukey)
dMCAO+CaS	6	Shapiro-Wilk	0.9393	0.6535	Yes	Parametric (One-way ANOVA + Tukey)
TNF-α Expression Level
Sham	6	Shapiro-Wilk	0.9459	0.7068	Yes	Parametric (One-way ANOVA + Tukey)
Sham+CaS	6	Shapiro-Wilk	0.9208	0.5115	Yes	Parametric (One-way ANOVA + Tukey)
dMCAO	6	Shapiro-Wilk	0.9442	0.6928	Yes	Parametric (One-way ANOVA + Tukey)
dMCAO+CaS	6	Shapiro-Wilk	0.9517	0.7536	Yes	Parametric (One-way ANOVA + Tukey)
IL-1β Expression Level
Sham	6	Shapiro-Wilk	0.9459	0.7068	Yes	Parametric (One-way ANOVA + Tukey)
Sham+CaS	6	Shapiro-Wilk	0.9871	0.9808	Yes	Parametric (One-way ANOVA + Tukey)
dMCAO	6	Shapiro-Wilk	0.8644	0.2047	Yes	Parametric (One-way ANOVA + Tukey)
dMCAO+CaS	6	Shapiro-Wilk	0.9473	0.7184	Yes	Parametric (One-way ANOVA + Tukey)
Part 3: In vivo experiments 鈥
Dataset / Group	n	Normality test	Test statistic (W)	P-value	Normally distributed?	Statistical method applied
ALT (U/L)
Sham	3	Shapiro-Wilk	0.9977	0.9093	Yes	Non-parametric (Kruskal-Wallis + Dunn's)
Sham+CaS	3	Shapiro-Wilk	0.9955	0.8713	Yes	Non-parametric (Kruskal-Wallis + Dunn's)
dMCAO	3	Shapiro-Wilk	0.9993	0.9485	Yes	Non-parametric (Kruskal-Wallis + Dunn's)
dMCAO+CaS	3	Shapiro-Wilk	0.9963	0.8834	Yes	Non-parametric (Kruskal-Wallis + Dunn's)
AST (U/L)
Sham	3	Shapiro-Wilk	0.9871	0.7822	Yes	Non-parametric (Kruskal-Wallis + Dunn's)
Sham+CaS	3	Shapiro-Wilk	1	>0.9999	Yes	Non-parametric (Kruskal-Wallis + Dunn's)
dMCAO	3	Shapiro-Wilk	1	0.994	Yes	Non-parametric (Kruskal-Wallis + Dunn's)
dMCAO+CaS	3	Shapiro-Wilk	1	>0.9999	Yes	Non-parametric (Kruskal-Wallis + Dunn's)
CR (μmol/L)
Sham	3	Shapiro-Wilk	0.9997	0.9659	Yes	Non-parametric (Kruskal-Wallis + Dunn's)
Sham+CaS	3	Shapiro-Wilk	0.9681	0.657	Yes	Non-parametric (Kruskal-Wallis + Dunn's)
dMCAO	3	Shapiro-Wilk	0.973	0.6849	Yes	Non-parametric (Kruskal-Wallis + Dunn's)
dMCAO+CaS	3	Shapiro-Wilk	0.9477	0.5595	Yes	Non-parametric (Kruskal-Wallis + Dunn's)
Urea (mmol/L)
Sham	3	Shapiro-Wilk	0.9964	0.8861	Yes	Non-parametric (Kruskal-Wallis + Dunn's)
Sham+CaS	3	Shapiro-Wilk	0.9932	0.8428	Yes	Non-parametric (Kruskal-Wallis + Dunn's)
dMCAO	3	Shapiro-Wilk	0.9941	0.8533	Yes	Non-parametric (Kruskal-Wallis + Dunn's)
dMCAO+CaS	3	Shapiro-Wilk	0.9991	0.942	Yes	Non-parametric (Kruskal-Wallis + Dunn's)
*Note for serum biochemistry: Due to the small sample size (n=3 per group), the Shapiro-Wilk test has low power. However, all groups showed P > 0.05, suggesting no evidence of non-normality. Nonetheless, given the small n, non-parametric tests were applied for group comparisons to be conservative.*
